# Supplementary material for: BMP-7 mRNA delivered by Fibrin–CaP scaffolds activates osteogenic programs in vivo as evidenced by transcriptomic and proteomic analyses
Source: Bioact Mater. 2026 May 29;65:107–27. doi: 10.1016/j.bioactmat.2026.05.046 (PMC13241941; doi:10.1016/j.bioactmat.2026.05.046)
Supplement: Multimedia component 2 [file mmc2.xlsx]

## Sheet: Gene Table
	Supplemetary Table S2. Gene list for the Osteogenic (PAMM-026Z) Qiagen PCR arrays used in the study
	Mouse Osteogenesis RT² Profiler PCR Array (Catalog #PAMM-026Z)
	Unigene	Refseq	Symbol	Description	Gname
	Mm.689	NM_007394	Acvr1	Activin A receptor, type 1	ALK2/ActR-I/ActRIA/Acvr/Acvrlk2/Alk-2/Alk8/D330013D15Rik/SKR1/Tsk7L
	Mm.197554	NM_013465	Ahsg	Alpha-2-HS-glycoprotein	-
	Mm.288186	NM_007431	Alpl	Alkaline phosphatase, liver/bone/kidney	APTNAP/Akp-2/Akp2/TNAP/TNSALP
	Mm.1620	NM_009673	Anxa5	Annexin A5	Anx5/R74653
	Mm.389459	NM_007541	Bglap	Bone gamma carboxyglutamate protein	Bglap1/OC/OG1/mOC-A
	Mm.2608	NM_007542	Bgn	Biglycan	BG/DSPG1/PG-S1/PGI/SLRR1A
	Mm.27757	NM_009755	Bmp1	Bone morphogenetic protein 1	Pcp/Tld
	Mm.103205	NM_007553	Bmp2	Bone morphogenetic protein 2	AI467020/Bmp2a
	Mm.209571	NM_173404	Bmp3	Bone morphogenetic protein 3	9130206H07/9530029I04Rik
	Mm.6813	NM_007554	Bmp4	Bone morphogenetic protein 4	Bmp-4/Bmp2b/Bmp2b-1/Bmp2b1
	Mm.428950	NM_007555	Bmp5	Bone morphogenetic protein 5	AU023399/se
	Mm.385759	NM_007556	Bmp6	Bone morphogenetic protein 6	D13Wsu115e/Vgr1
	Mm.595	NM_007557	Bmp7	Bone morphogenetic protein 7	OP1
	Mm.237825	NM_009758	Bmpr1a	Bone morphogenetic protein receptor, type 1A	1110037I22Rik/ALK3/AU045487/BMPR-IA/Bmpr
	Mm.39089	NM_007560	Bmpr1b	Bone morphogenetic protein receptor, type 1B	AI385617/ALK-6/AV355320/Acvrlk6/Alk6/BMPR-1B/BMPR-IB/CFK-43a/SKR6
	Mm.7106	NM_007561	Bmpr2	Bone morphogenic protein receptor, type II (serine/threonine kinase)	2610024H22Rik/AL117858/AW546137/BB189135/BMP-2/BMPR-2/BMPR-II/BMPRII/BRK-3/Gm20272
	Mm.18628	NM_007643	Cd36	CD36 antigen	FAT/GPIV/Scarb3
	Mm.460482	NM_009866	Cdh11	Cadherin 11	Cad11/OSF-4
	Mm.20457	NM_009893	Chrd	Chordin	Chd
	Mm.443177	NM_009925	Col10a1	Collagen, type X, alpha 1	Col10/Col10a-1
	Mm.297859	NM_181277	Col14a1	Collagen, type XIV, alpha 1	5730412L22Rik/AW108078
	Mm.277735	NM_007742	Col1a1	Collagen, type I, alpha 1	Col1a-1/Cola-1/Cola1/Mov-13/Mov13
	Mm.277792	NM_007743	Col1a2	Collagen, type I, alpha 2	AA960264/AI325291/Col1a-2/Cola-2/Cola2/oim
	Mm.2423	NM_031163	Col2a1	Collagen, type II, alpha 1	Col2/Col2a/Col2a-1/Del1/Dmm/Lpk/M100856/Rgsc856
	Mm.249555	NM_009930	Col3a1	Collagen, type III, alpha 1	AW550625/Col3a-1/MMS10-W/Ms10w/mKIAA4231
	Mm.738	NM_009931	Col4a1	Collagen, type IV, alpha 1	Bru/Col4a-1/Del(8)44H/Raw/Svc
	Mm.7281	NM_015734	Col5a1	Collagen, type V, alpha 1	AI413331
	Mm.45071	NM_016685	Comp	Cartilage oligomeric matrix protein	TSP5
	Mm.795	NM_007778	Csf1	Colony stimulating factor 1 (macrophage)	C87615/Csfm/MCSF/op
	Mm.4922	NM_009969	Csf2	Colony stimulating factor 2 (granulocyte-macrophage)	Csfgm/GMCSF/Gm-CSf/MGI-IGM
	Mm.1238	NM_009971	Csf3	Colony stimulating factor 3 (granulocyte)	Csfg/G-CSF/MGI-IG
	Mm.272085	NM_007802	Ctsk	Cathepsin K	AI323530/MMS10-Q/Ms10q/catK
	Mm.4873	NM_198854	Dlx5	Distal-less homeobox 5	AI385752
	Mm.252481	NM_010113	Egf	Epidermal growth factor	AI790464
	Mm.241282	NM_010197	Fgf1	Fibroblast growth factor 1	Dffrx/Fam/Fgf-1/Fgfa
	Mm.473689	NM_008006	Fgf2	Fibroblast growth factor 2	Fgf-2/Fgfb/bFGF
	Mm.265716	NM_010206	Fgfr1	Fibroblast growth factor receptor 1	AW208770/Eask/FLG/Fgfr-1/Flt-2/Hspy/MFR/bFGF-R-1/c-fgr
	Mm.16340	NM_010207	Fgfr2	Fibroblast growth factor receptor 2	AU043015/AW556123/Bek/Fgfr-2/Fgfr-7/Fgfr7/KGFR/KGFRTr/svs
	Mm.389712	NM_010228	Flt1	FMS-like tyrosine kinase 1	AI323757/Flt-1/VEGFR-1/VEGFR1/sFlt1
	Mm.193099	NM_010233	Fn1	Fibronectin 1	E330027I09/Fn/Fn-1
	Mm.432071	NM_145741	Gdf10	Growth differentiation factor 10	Bmp3b
	Mm.391450	NM_010296	Gli1	GLI-Kruppel family member GLI1	AV235269/Zfp-5/Zfp5
	Mm.435508	NM_010493	Icam1	Intercellular adhesion molecule 1	CD54/Icam-1/Ly-47/MALA-2
	Mm.268521	NM_010512	Igf1	Insulin-like growth factor 1	C730016P09Rik/Igf-1/Igf-I
	Mm.275742	NM_010513	Igf1r	Insulin-like growth factor I receptor	A330103N21Rik/CD221/D930020L01/IGF-1R/hyft
	Mm.439736	NM_010544	Ihh	Indian hedgehog	HHG-2
	Mm.5007	NM_008396	Itga2	Integrin alpha 2	CD49B/DX5
	Mm.26646	NM_010575	Itga2b	Integrin alpha 2b	AI172977/CD41/CD41B/GpIIb/alphaIIb
	Mm.57035	NM_013565	Itga3	Integrin alpha 3	AA407068/CD49C/GAPB3
	Mm.262106	NM_008401	Itgam	Integrin alpha M	CD11b/CD18/CR3/CR3A/Cd11b/F730045J24Rik/Ly-40/MAC1/Mac-1/Mac-1a
	Mm.227	NM_008402	Itgav	Integrin alpha V	1110004F14Rik/2610028E01Rik/CD51/D430040G12Rik
	Mm.263396	NM_010578	Itgb1	Integrin beta 1 (fibronectin receptor beta)	4633401G24Rik/AA409975/AA960159/CD29/ENSMUSG00000051907/Fnrb/Gm9863/gpIIa
	Mm.14126	NM_019471	Mmp10	Matrix metallopeptidase 10	AV377895/MMP-10/SL-2
	Mm.29564	NM_008610	Mmp2	Matrix metallopeptidase 2	Clg4a/GelA/MMP-2
	Mm.16415	NM_008611	Mmp8	Matrix metallopeptidase 8	BB138268
	Mm.4406	NM_013599	Mmp9	Matrix metallopeptidase 9	AW743869/B/MMP9/Clg4b/MMP-9/pro-MMP-9
	Mm.256765	NM_008689	Nfkb1	Nuclear factor of kappa light polypeptide gene enhancer in B-cells 1, p105	NF-KB1/NF-kappaB/NF-kappaB1/p105/p50/p50/p105
	Mm.135266	NM_008711	Nog	Noggin	-
	Mm.2675	NM_008808	Pdgfa	Platelet derived growth factor, alpha	-
	Mm.2529	NM_011077	Phex	Phosphate regulating gene with homologies to endopeptidases on the X chromosome (hypophosphatemia, vitamin D resistant rickets)	Gy/HPDR/HPDR1/Hyp/PEX
	Mm.391013	NM_009820	Runx2	Runt related transcription factor 2	AML3/Cbf/Cbfa-1/Cbfa1/LS3/Osf2/PEBP2aA/Pebp2a1/Pebpa2a
	Mm.22708	NM_009825	Serpinh1	Serine (or cysteine) peptidase inhibitor, clade H, member 1	BERF-1/Cbp1/Cbp2/Hsp47/J6/Serpinh2/gp46
	Mm.223717	NM_008539	Smad1	MAD homolog 1 (Drosophila)	AI528653/Madh1/Madr1/Mlp1/MusMLP
	Mm.152699	NM_010754	Smad2	MAD homolog 2 (Drosophila)	7120426M23Rik/Madh2/Madr2/Smad-2/mMad2
	Mm.7320	NM_016769	Smad3	MAD homolog 3 (Drosophila)	AU022421/Madh3
	Mm.100399	NM_008540	Smad4	MAD homolog 4 (Drosophila)	AW743858/D18Wsu70e/DPC4/Madh4
	Mm.272920	NM_008541	Smad5	MAD homolog 5 (Drosophila)	1110051M15Rik/AI451355/Dwf-C/Madh5/MusMLP
	Mm.265602	NM_024449	Sost	Sclerostin	5430411E23Rik
	Mm.286407	NM_011448	Sox9	SRY-box containing gene 9	2010306G03Rik/AV220920/mKIAA4243
	Mm.263284	NM_130458	Sp7	Sp7 transcription factor 7	6430578P22Rik/C22/Osx
	Mm.288474	NM_009263	Spp1	Secreted phosphoprotein 1	2AR/Apl-1/BNSP/BSPI/Bsp/ETA-1/Eta/OP/Opn/Opnl/Ric/Spp-1
	Mm.248380	NM_011577	Tgfb1	Transforming growth factor, beta 1	TGF-beta1/TGFbeta1/Tgfb/Tgfb-1
	Mm.18213	NM_009367	Tgfb2	Transforming growth factor, beta 2	BB105277/Tgf-beta2/Tgfb-2
	Mm.3992	NM_009368	Tgfb3	Transforming growth factor, beta 3	TGF-beta-3/Tgfb-3
	Mm.197552	NM_009370	Tgfbr1	Transforming growth factor, beta receptor I	ALK5/AU017191/Alk-5/ESK2/TGFR-1/TbetaR-I/TbetaRI
	Mm.172346	NM_009371	Tgfbr2	Transforming growth factor, beta receptor II	1110020H15Rik/AU042018/DNIIR/RIIDN/TBR-II/TbetaR-II/TbetaRII
	Mm.200775	NM_011578	Tgfbr3	Transforming growth factor, beta receptor III	1110036H20Rik/AU015626/AW215636/TBRIII
	Mm.1293	NM_013693	Tnf	Tumor necrosis factor	DIF/TNF-a/TNF-alpha/TNFSF2/TNFalpha/Tnfa/Tnfsf1a
	Mm.249221	NM_011613	Tnfsf11	Tumor necrosis factor (ligand) superfamily, member 11	Ly109l/ODF/OPG/OPGL/RANKL/Trance
	Mm.3280	NM_011658	Twist1	Twist homolog 1 (Drosophila)	M-Twist/Pde/Ska10/Ska<m10Jus>/Twist/bHLHa38/pdt
	Mm.76649	NM_011693	Vcam1	Vascular cell adhesion molecule 1	CD106/Vcam-1
	Mm.245084	NM_009504	Vdr	Vitamin D receptor	Nr1i1
	Mm.282184	NM_009505	Vegfa	Vascular endothelial growth factor A	Vegf/Vpf
	Mm.15607	NM_011697	Vegfb	Vascular endothelial growth factor B	VEGF-B/Vrf
	Mm.328431	NM_007393	Actb	Actin, beta	Actx/E430023M04Rik/beta-actin
	Mm.163	NM_009735	B2m	Beta-2 microglobulin	Ly-m11/beta2-m/beta2m
	Mm.309092	NM_008084	Gapdh	Glyceraldehyde-3-phosphate dehydrogenase	Gapd
	Mm.3317	NM_010368	Gusb	Glucuronidase, beta	AI747421/Gur/Gus/Gus-r/Gus-s/Gus-t/Gus-u/Gut/asd/g
	Mm.2180	NM_008302	Hsp90ab1	Heat shock protein 90 alpha (cytosolic), class B member 1	90kDa/AL022974/C81438/Hsp84/Hsp84-1/Hsp90/Hspcb
