# Supplementary material for: BMP-7 mRNA delivered by Fibrin–CaP scaffolds activates osteogenic programs in vivo as evidenced by transcriptomic and proteomic analyses
Source: Bioact Mater. 2026 May 29;65:107–27. doi: 10.1016/j.bioactmat.2026.05.046 (PMC13241941; doi:10.1016/j.bioactmat.2026.05.046)
Supplement: Multimedia component 3 [file mmc3.xlsx]

## Sheet: NL37
		Up/Down regulated	Accession	Description	Abundance ratio NL37: BMP-7/NC	p-value NL37: BMP-7/NC				Up/Down regulated	Accession	Description	Abundance ratio NL37: BMP-7/UNS	p-value NL37: BMP-7/UNS
			Column1	Column2	Column3	Column4					P99999	cytochrome c	-6.80128	0.00516662
		Down-regulated	O75534-4	Isoform 4 of Cold shock domain-containing protein E1	-4.01063	0.000148705				Down-regulated	P99999	cytochrome c	-6.80128	0.00516662
			Q9Y6K5	2'-5'-oligoadenylate synthase 3	-3.80735	0.0256181					P35908	K22E_HUMAN	-3.85369	0.000302934
			Q86UE4	protein LYRIC	-3.70606	0.000663872					O75534-4	Isoform 4 of Cold shock domain-containing protein E1	-3.8467	8.14008e-05
			Q12797	Aspartyl/Asparaginyl beta-hydroxylase	-3.68728	1.11869e-05					P04264	Keratin, type II cytoskeletal 1	-3.79152	5.80977e-05
			Q01844-5	Isoform 5 of RNA-binding protein EWS	-3.67854	0.00623388					Q01844-5	Isoform 5 of RNA-binding protein EWS	-3.75984	0.0017549
			O00264	Membrane-associated progesterone receptor component 1	-3.49901	0.00286002					Q8NC51-1	Plasminogen activator inhibitor 1 RNA-binding protein	-3.43167	0.0014368
			Q8NC51-1	Plasminogen activator inhibitor 1 RNA-binding protein	-3.44027	0.000854832					O60504-1	Vinexin	-3.15265	0.000877181
			Q9Y3Z3	deoxynucleoside triphosphate triphosphohydrolase SAMHD1	-3.27501	0.00390717					P35527	K1C9_HUMAN	-3.00984	2.63361e-05
			Q99584	Protein S100-A13	-3.22563	1.69163e-05					Q86UE4	protein LYRIC	-2.91107	0.0253915
			P61513	60S ribosomal protein L37a	-3.00993	6.47675e-05					P61513	60S ribosomal protein L37a	-2.66003	0.000299163
			P20930	Filaggrin	-2.94054	0.00108538					Q9H307	Pinin	-2.6518	0.0119839
			Q969T9	WW domain-binding protein 2	-2.68461	0.000736641					Q99584	Protein S100-A13	-2.55582	0.000506705
			P16402	Histone H1.3	-2.65256	0.0037813					Q9HCU0	endosialin	-2.48696	0.00834195
			P39059	Collagen alpha-1(XV) chain	-2.63913	0.000953102					Q4V9L6	Transmembrane protein 119	-2.42884	0.000934117
			O60504-1	Vinexin	-2.50007	0.0264983					P62942	Peptidyl-prolyl cis-trans isomerase FKBP1A	-2.19794	0.00273428
			O94826	Mitochondrial import receptor subunit TOM70	-2.48878	0.00109605					Q14011	Cold-inducible RNA-binding protein	-2.16775	0.0122124
			O43169	Cytochrome b5 type B	-2.46342	0.00125058					P10599-1	thioredoxin	-2.1384	0.00356584
			P00387-3	Isoform 3 of NADH-cytochrome b5 reductase 3	-2.45476	0.00442516					P07951-2	Isoform 2 of Tropomyosin beta chain	-2.13026	0.00640432
			P23634-1	Plasma membrane calcium-transporting ATPase 4	-2.31485	0.0199436					O43181	NADH dehydrogenase [ubiquinone] iron-sulfur protein 4, mitochondrial	-2.09016	0.00439479
			Q13488	V-type proton ATPase 116 kDa subunit a isoform 3	-2.30645	0.00191407					Q02952-1	A-kinase anchor protein 12	-2.05818	0.0106203
			P00441	Superoxide dismutase [Cu-Zn]	-2.17809	0.0246627					Q8N3V7-1	synaptopodin	-2.04138	0.0221591
			Q9NRY6	Phospholipid scramblase 3	-2.16774	0.00494443					P35052	Glypican-1	-1.89165	0.0354253
			P20645	Cation-dependent mannose-6-phosphate receptor	-2.16157	0.00511441					P02452	Collagen alpha-1(I) chain	-1.88452	0.00353577
			P51572-2	Isoform 2 of B-cell receptor-associated protein 31	-2.11033	0.0157305					Q12797	Aspartyl/Asparaginyl beta-hydroxylase	-1.8834	0.00727527
			P62942	Peptidyl-prolyl cis-trans isomerase FKBP1A	-2.08113	0.00717533					P37198	nuclear pore glycoprotein p62	-1.87724	0.0103366
			Q99805	Transmembrane 9 superfamily member 2	-2.06286	0.00776251					P08779	Keratin, type I cytoskeletal 16	-1.86127	0.0451663
			P10599-1	thioredoxin	-2.03166	0.00892624					Q9HBL0	Tensin-1	-1.69102	0.0373813
			P13674-2	Isoform 2 of Prolyl 4-hydroxylase subunit alpha-1	-2.02992	0.00887166					O43264	Centromere/kinetochore protein zw10 homolog	-1.68939	0.0209448
			O43181	NADH dehydrogenase [ubiquinone] iron-sulfur protein 4, mitochondrial	-1.97451	0.0112537					P67936-2	Isoform 2 of Tropomyosin alpha-4 chain	-1.64763	0.024386
			Q16352	alpha-internexin	-1.95237	0.0122554					Q8N8S7	Protein enabled homolog	-1.61692	0.0281494
			Q969X5	Endoplasmic reticulum-Golgi intermediate compartment protein 1	-1.92562	0.0118629					P04075-2	Isoform 2 of Fructose-bisphosphate aldolase A	-1.57689	0.0362321
			P42766	60S ribosomal protein L35	-1.90929	2.58142e-05					Q969T9	WW domain-binding protein 2	-1.52242	0.0345731
			Q8WWI5	choline transporter-like protein 1	-1.87821	0.0164186					P42766	60S ribosomal protein L35	-1.51117	0.013037
			Q9BQB6-1	vitamin K epoxide reductase complex subunit 1	-1.84837	0.0182883					Q9Y608	Leucine-rich repeat flightless-interacting protein 2	-1.47266	0.0439961
			P35052	Glypican-1	-1.77559	0.0457738					Q8IUE6	Histone H2A type 2-B	-1.44852	0.0471654
			Q15286	Ras-related protein Rab-35	-1.7674	0.0249337					P00387-3	Isoform 3 of NADH-cytochrome b5 reductase 3	-1.42852	0.031638
			O00468	Agrin	-1.71642	0.0299955					P29966	Myristoylated alanine-rich C-kinase substrate	-1.4222	0.0362444
			P52895	Aldo-keto reductase family 1 member C2	-1.70346	0.0153472					P98179	RNA-binding protein 3	-1.3425	0.0216476
			Q14108-1	Lysosome membrane protein 2	-1.68888	0.038598					P08123	Collagen alpha-2(I) chain	-1.27374	0.0346264
			O14773	Tripeptidyl-peptidase 1	-1.6124	0.0421014					P18621-3	Isoform 3 of 60S ribosomal protein L17	-1.05291	0.0467957
			Q10588	ADP-ribosyl cyclase/cyclic ADP-ribose hydrolase 2	-1.57349	0.0397731					Q13242	serine/arginine-rich splicing factor 9	-0.863517	0.0450028
			P69905	Hemoglobin subunit alpha	-1.53896	0.0455377				Up-regulated	P04004	Vitronectin	0.347339	0.00276095
			Q9NQC3-2	Isoform 2 of Reticulon-4	-1.48708	0.014698					P61163	Alpha-centractin	0.92215	0.0433
			P35241-5	Isoform 5 of Radixin	-1.44632	0.0352135					P17301	Integrin alpha-2	1.0765	0.0128624
			P22087	rRNA 2'-O-methyltransferase fibrillarin	-1.29085	0.0495739					Q15393-1	Splicing factor 3B subunit 3	1.14208	0.00091897
			P50914	60S ribosomal protein L14	-1.13163	0.0287805					P07900-2	Isoform 2 of Heat shock protein HSP 90-alpha	1.16638	0.0454599
			P09496-2	Isoform Non-brain of Clathrin light chain A	-0.00147289	0.0495286					P55884-2	Isoform 2 of Eukaryotic translation initiation factor 3 subunit B	1.22152	0.0306401
			Column1	Column2	Column3	Column4					P07711	Cathepsin L1	1.2368	0.0411744
		Up-regulated	P63220	40S ribosomal protein S21	0.205595	0.0385948					O00303	Eukaryotic translation initiation factor 3 subunit F	1.26679	0.0309229
			P61981	14-3-3 protein gamma	0.351731	0.0169775					P04179	Superoxide dismutase [Mn], mitochondrial	1.27081	0.0328942
			Q15393-1	Splicing factor 3B subunit 3	0.47789	0.0153552					P27797	Calreticulin	1.2857	0.0424326
			Q969H8	Myeloid-derived growth factor	0.72625	0.0444518					Q99733-2	Isoform 2 of Nucleosome assembly protein 1-like 4	1.34557	0.0189184
			P02461	Collagen alpha-1(III) chain	0.83269	0.034378					P39059	Collagen alpha-1(XV) chain	1.38357	0.0476494
			Q13885	Tubulin beta-2A chain	0.850155	0.0496469					P31930	Cytochrome b-c1 complex subunit 1, mitochondrial	1.40982	0.0245828
			E9PAV3	Nascent polypeptide-associated complex subunit alpha, muscle-specific form	0.993352	0.0493366					P10644	cAMP-dependent protein kinase type I-alpha regulatory subunit	1.46718	0.0447253
			Q99460	26S proteasome non-ATPase regulatory subunit 1	1.08637	0.0104813					Q99460	26S proteasome non-ATPase regulatory subunit 1	1.48771	0.0047668
			P68371	Tubulin beta-4B chain	1.0974	0.0401507					Q9Y4L1	Hypoxia up-regulated protein 1	1.49251	0.0233012
			P20073-1	Annexin A7	1.22514	0.046912					O43242	26S proteasome non-ATPase regulatory subunit 3	1.5184	0.0415339
			Q71DI3	histone H3.2	1.23488	0.0410147					P07919	Cytochrome b-c1 complex subunit 6, mitochondrial	1.51869	0.0428014
			Q01105	Protein SET	1.33703	0.031942					Q96HE7	ERO1-like protein alpha	1.52401	0.0410117
			P31949	protein S100-A11	1.41992	0.0239019					Q9BUF5	Tubulin beta-6 chain	1.61012	0.0385554
			P20908	Collagen alpha-1(V) chain	1.44974	0.0301863					Q13641	Trophoblast glycoprotein	1.68072	0.0150932
			P09525	annexin A4	1.4585	0.026793					P68371	Tubulin beta-4B chain	1.69283	0.00607366
			P07437	tubulin beta chain	1.49649	0.0167547					Q9Y639-2	Neuroplastin	1.70422	1.05448e-05
			Q15185	Prostaglandin E synthase 3	1.50578	0.0171674					P51665	26S proteasome non-ATPase regulatory subunit 7	1.7128	0.0446791
			O00232-1	26s proteasome non-atpase regulatory subunit 12	1.51781	0.0163518					O75131	Copine-3	1.71868	0.0216454
			O15372	Eukaryotic translation initiation factor 3 subunit H	1.56758	0.0134729					P14625	Endoplasmin	1.72616	0.00476788
			P00761	TRYP_PIG	1.86139	0.0041666					P55209	Nucleosome assembly protein 1-like 1	1.76445	0.0468367
			P63173	60s ribosomal protein l38	2.45509	0.000193522					Q71U36	tubulin alpha-1A chain	1.79045	0.0133143
			Q71U36	tubulin alpha-1A chain	1.62402	0.00740501					P12259	Coagulation factor V	1.8173	0.00356845
			P31946	14-3-3 protein beta/alpha	1.88264	0.0247557					P00761	TRYP_PIG	1.89032	0.00637745
			Q9Y5J7	Mitochondrial import inner membrane translocase subunit Tim9	2.09507	0.00129216					Q9H4A6	Golgi phosphoprotein 3	1.8932	0.011403
											Q9Y5J7	Mitochondrial import inner membrane translocase subunit Tim9	1.90891	0.0107018
											P09525	annexin A4	1.90922	0.00961517
											P08133-1	annexin A6	1.91292	0.013677
											Q8WUJ3-1	Cell migration-inducing and hyaluronan-binding protein	1.98013	0.00771234
											P07437	tubulin beta chain	2.00806	0.00867525
											Q92896-2	Isoform 2 of Golgi apparatus protein 1	2.02934	0.0247061
											Q13885	Tubulin beta-2A chain	2.04574	0.00345236
											P68363	Tubulin alpha-1B chain	2.0835	0.00308776
											Q15063-1	Periostin	2.09137	0.00559859
											Q13501-1	sequestosome-1	2.10356	0.00554327
											Q13509	tubulin beta-3 chain	2.12688	0.00978764
											Q01105	Protein SET	2.14798	0.00401697
											Q06481	Amyloid-like protein 2	2.15088	0.00400025
											Q14112-1	Nidogen-2	2.22699	0.044311
											P01033	Metalloproteinase inhibitor 1	2.27999	0.00299344
											O75340	programmed cell death protein 6	2.28039	0.00226526
											P36543	V-type proton ATPase subunit E 1	2.29883	0.0098191
											P39687	Acidic leucine-rich nuclear phosphoprotein 32 family member A	2.44636	7.45086e-06
											P53999	Activated RNA polymerase II transcriptional coactivator p15	2.48124	0.000877296
											O60565	Gremlin-1	2.65973	0.00575136
											P05121-1	Plasminogen activator inhibitor 1	2.73524	0.00039585
											P13611	Versican core protein	2.75718	0.00233417
											O00622	Protein CYR61	2.88829	0.000191931
											P01130	Low-density lipoprotein receptor	3.10614	0.00890437
											P05362	Intercellular adhesion molecule 1	3.2318	0.00417341
											Q15185	Prostaglandin E synthase 3	3.30982	8.84161e-06
											P63173	60s ribosomal protein l38	3.36833	5.95888e-06
											P07585	decorin	3.74923	1.14185e-10
											P02790	Hemopexin	4.13012	0.00254092
											P21810	biglycan	4.42109	2.94009e-09
											Q99988	Growth/differentiation factor 15	4.47735	3.59006e-06

## Sheet: LipoMM
	Up/Down regulated	Accession	Description	Abundance ratio LipoMM: BMP-7/NC	p-value LipoMM: BMP-7/NC		Up/Down regulated	Accession	Description	Abundance ratio LipoMM: BMP-7/UNS	p-value LipoMM: BMP-7/UNS
	Down-regulated	P35908	K22E_HUMAN	-4.46061	8.60612e-09		Down-regulated	P02545-2	Isoform C of Prelamin-A/C	-2.19388	1.09839e-05
		O95573	long-chain-fatty-acid--CoA ligase 3	-3.64719	2.0842e-06			Q8NFH5	Nucleoporin NUP53	-1.87521	0.0075432
		P39059	Collagen alpha-1(XV) chain	-3.55928	0.00209916			P11182	Lipoamide acyltransferase component of branched-chain alpha-keto acid dehydrogenase complex, mitochondrial	-1.83068	4.88054e-13
		P04264	Keratin, type II cytoskeletal 1	-3.21178	1.58572e-07			P50213-1	Isocitrate dehydrogenase [NAD] subunit alpha, mitochondrial	-1.62407	1.39717e-10
		Q03518	Antigen peptide transporter 1	-3.14614	6.48039e-06			Q00765	Receptor expression-enhancing protein 5	-1.51307	2.10577e-09
		Q9BTV4	Transmembrane protein 43	-2.95285	0.020547			P08779	Keratin, type I cytoskeletal 16	-1.29278	3.12063e-05
		P05362	Intercellular adhesion molecule 1	-2.76054	0.00187626			Q8WUJ3-1	Cell migration-inducing and hyaluronan-binding protein	-1.27381	0.00409261
		P00403	Cytochrome c oxidase subunit 2	-2.74991	0.00105983			P98175-1	RNA-binding protein 10	-1.19314	2.17141e-06
		P30491	HLA class I histocompatibility antigen, B-53 alpha chain	-2.4542	0.000108765			P27348	14-3-3 protein theta	-1.09265	0.000227634
		P35527	K1C9_HUMAN	-2.28522	0.007801			Q4V9L6	Transmembrane protein 119	-1.03814	3.55054e-05
		P02042	Hemoglobin subunit delta	-2.27924	4.06115e-06			P02769	ALBU_BOVIN	-1.02241	1.63114e-05
		O00767	acyl-CoA desaturase	-2.21422	0.00200316			O95479	GDH/6PGL endoplasmic bifunctional protein	-0.932625	0.000205453
		P11182	Lipoamide acyltransferase component of branched-chain alpha-keto acid dehydrogenase complex, mitochondrial	-2.17637	0.00112969			Q99715-1	Collagen alpha-1(XII) chain	-0.907105	0.00229345
		P04844-1	Dolichyl-diphosphooligosaccharide--protein glycosyltransferase subunit 2	-2.17551	0.00282957			Q14956	Transmembrane glycoprotein NMB	-0.890027	0.000375989
		Q13641	Trophoblast glycoprotein	-2.16608	0.00174173			Q15113	Procollagen C-endopeptidase enhancer 1	-0.864773	0.00106709
		P04179	Superoxide dismutase [Mn], mitochondrial	-2.06678	0.00048197			Q8IVF2-1	Protein AHNAK2	-0.864279	0.000548928
		Q15758-1	Neutral amino acid transporter B(0)	-2.0288	0.00899353			Q03135	Caveolin-1	-0.856676	0.00165794
		O43169	Cytochrome b5 type B	-1.98498	0.00205796			Q05707-1	Collagen alpha-1(XIV) chain	-0.845522	0.000549949
		Q9NRY6	Phospholipid scramblase 3	-1.90849	0.00317338			Q9H0U4	ras-related protein Rab-1B	-0.841054	0.018212
		Q86VR2	Protein FAM134C	-1.89281	0.0126963			Q13641	Trophoblast glycoprotein	-0.839535	0.00473853
		P20645	Cation-dependent mannose-6-phosphate receptor	-1.87447	0.00344416			A6NCE7	Microtubule-associated proteins 1A/1B light chain 3 beta 2	-0.834116	0.000294107
		P17301	Integrin alpha-2	-1.86399	0.0482021			Q9UPN3-5	Isoform 4 of Microtubule-actin cross-linking factor 1, isoforms 1/2/3/5	-0.788496	0.0218556
		P12259	Coagulation factor V	-1.83526	0.00558006			O00232-1	26s proteasome non-atpase regulatory subunit 12	-0.68384	0.00595978
		P30504	HLA class I histocompatibility antigen, Cw-4 alpha chain	-1.83198	0.00466174			P35052	Glypican-1	-0.63453	0.0117124
		P20930	Filaggrin	-1.82719	0.000697682			P16402	Histone H1.3	-0.623584	0.00687636
		P16402	Histone H1.3	-1.79048	0.000198419			P61026	ras-related protein rab-10	-0.621488	0.0121697
		P05121-1	Plasminogen activator inhibitor 1	-1.77715	0.00522069			P62736	Actin, aortic smooth muscle	-0.609951	0.0137071
		Q13488	V-type proton ATPase 116 kDa subunit a isoform 3	-1.76064	0.00746309			P42704	Leucine-rich PPR motif-containing protein, mitochondrial	-0.57604	0.0475406
		P27487	Dipeptidyl peptidase 4	-1.73	0.0213725			P02786	Transferrin receptor protein 1	-0.570371	0.0266371
		Q9Y6N5	Sulfide:quinone oxidoreductase, mitochondrial	-1.71111	0.0167413			P02461	Collagen alpha-1(III) chain	-0.565359	0.0127188
		Q9BQB6-1	vitamin K epoxide reductase complex subunit 1	-1.70099	0.00803633			P02452	Collagen alpha-1(I) chain	-0.55989	0.0135577
		O75340	programmed cell death protein 6	-1.68916	0.00971302			P48449-1	lanosterol synthase	-0.545836	0.0119375
		P00387-3	Isoform 3 of NADH-cytochrome b5 reductase 3	-1.65624	0.000181743			Q8IUE6	Histone H2A type 2-B	-0.537563	0.0290175
		P13164	Interferon-induced transmembrane protein 1	-1.6157	0.00104736			P99999	cytochrome c	-0.530092	0.0140279
		Q9NS69	Mitochondrial import receptor subunit TOM22 homolog	-1.58077	0.0472507			Q01105	Protein SET	-0.528282	0.0316891
		Q14344	Guanine nucleotide-binding protein subunit alpha-13	-1.57065	0.0283699			Q9GZT3-1	SRA stem-loop-interacting RNA-binding protein, mitochondrial	-0.524632	0.0332265
		Q9UI14	Prenylated Rab acceptor protein 1	-1.56972	0.0195379			P22061-2	Isoform 2 of Protein-L-isoaspartate(D-aspartate) O-methyltransferase	-0.516475	0.0353809
		P04216	Thy-1 membrane glycoprotein	-1.56141	3.87301e-05			Q15185	Prostaglandin E synthase 3	-0.512586	0.0368859
		Q8TC12	Retinol dehydrogenase 11	-1.55856	0.0183347			P60953	Cell division control protein 42 homolog	-0.51036	0.0446686
		Q08722	Leukocyte surface antigen CD47	-1.5393	0.00640658			P67870	Casein kinase II subunit beta	-0.507604	0.0384495
		Q13510-2	Isoform 2 of Acid ceramidase	-1.53335	0.0354357			P47985	cytochrome b-c1 complex subunit Rieske, mitochondrial	-0.483664	0.0484613
		P05023	Sodium/potassium-transporting ATPase subunit alpha-1	-1.51648	0.00646133			P07099	epoxide hydrolase 1	-0.462854	0.0294133
		P05161	Ubiquitin-like protein ISG15	-1.42236	0.00614195			O14498	Immunoglobulin superfamily containing leucine-rich repeat protein	-0.457276	0.0401246
		Q14108-1	Lysosome membrane protein 2	-1.41999	0.0026779			P35580-4	Isoform 4 of Myosin-10	-0.446663	0.0460244
		P69905	Hemoglobin subunit alpha	-1.40796	0.00459258			P30038	Delta-1-pyrroline-5-carboxylate dehydrogenase, mitochondrial	-0.439168	0.0175813
		P23634-1	Plasma membrane calcium-transporting ATPase 4	-1.40349	0.00887743			P20930	Filaggrin	-0.423401	0.0124696
		P11233	Ras-related protein Ral-A	-1.37755	0.00931443			P61313-1	60S ribosomal protein L15	-0.390375	0.0193619
		Q9NZM1	Myoferlin	-1.37315	0.00384143			O00231-2	Isoform 2 of 26S proteasome non-ATPase regulatory subunit 11	-0.379944	0.0124712
		Q10588	ADP-ribosyl cyclase/cyclic ADP-ribose hydrolase 2	-1.37249	0.00197356			P14678-3	Isoform SM-B1 of Small nuclear ribonucleoprotein-associated proteins B and B'	-0.359982	0.0348746
		Q9NQC3-2	Isoform 2 of Reticulon-4	-1.34519	0.00495873			P52209	6-phosphogluconate dehydrogenase, decarboxylating	-0.278637	0.048997
		Q15582	Transforming growth factor-beta-induced protein ig-h3	-1.33446	0.00570776			P07951-2	Isoform 2 of Tropomyosin beta chain	-0.192151	0.0345238
		Q969X5	Endoplasmic reticulum-Golgi intermediate compartment protein 1	-1.33427	0.0149057			P27797	Calreticulin	-0.0494461	0.0420012
		Q03135	Caveolin-1	-1.25219	0.0266174		Up-regulated	P06703	protein S100-A6	0.135725	0.000833846
		P20340-1	Ras-related protein Rab-6A	-1.23524	0.0175909			Q9H9B4	Sideroflexin-1	0.160217	0.0459241
		P46940	Ras GTPase-activating-like protein IQGAP1	-1.19127	0.0312184			O43776	Asparagine--tRNA ligase, cytoplasmic	0.263374	0.0453771
		P08195-4	Isoform 4 of 4F2 cell-surface antigen heavy chain	-1.1726	0.00423861			Q00577	Transcriptional activator protein Pur-alpha	0.271004	0.0130515
		P61106	Ras-related protein Rab-14	-1.15776	0.00901892			P62310	U6 snRNA-associated Sm-like protein LSm3	0.383655	0.0304847
		P45880-1	Isoform 1 of Voltage-dependent anion-selective channel protein 2	-1.14646	0.0176692			P02792	Ferritin light chain	0.454095	0.0353025
		P07093-3	Isoform 3 of Glia-derived nexin	-1.14585	0.0114306			Q9NYL4	Peptidyl-prolyl cis-trans isomerase FKBP11	0.489667	0.0249355
		P49755	Transmembrane emp24 domain-containing protein 10	-1.12882	0.0315445			Q86VR2	Protein FAM134C	0.5281	0.0486735
		P21589-1	5'-nucleotidase	-1.12798	0.00882923			P11021	78 kDa glucose-regulated protein	0.53895	0.0270672
		P36542-1	ATP synthase subunit gamma, mitochondrial	-1.12509	0.0438947			O43169	Cytochrome b5 type B	0.542898	0.0427577
		P13674-2	Isoform 2 of Prolyl 4-hydroxylase subunit alpha-1	-1.11729	0.0453813			P01033	Metalloproteinase inhibitor 1	0.544439	0.0471484
		P04062	glucosylceramidase	-1.08224	0.0148073			Q8WWI5	choline transporter-like protein 1	0.546812	0.0404191
		P26006-1	Isoform 2 of Integrin alpha-3	-1.07825	0.0405901			P04179	Superoxide dismutase [Mn], mitochondrial	0.58003	0.00189216
		P27824-2	Isoform 2 of Calnexin	-1.01071	0.0108087			Q15370-2	Isoform 2 of Transcription elongation factor B polypeptide 2	0.600218	0.0240838
		P16070	CD44 antigen	-0.961592	0.00926261			P13667	Protein disulfide-isomerase A4	0.601101	0.0233998
		O00264	Membrane-associated progesterone receptor component 1	-0.953915	0.00463019			P17813	Endoglin	0.602805	0.0405672
		P15144	aminopeptidase N	-0.905725	0.0299504			P48960-1	CD97 antigen	0.6051	0.022851
		P49257	Protein ERGIC-53	-0.890094	0.0013174			Q15758-1	Neutral amino acid transporter B(0)	0.612369	0.0215647
		P50914	60S ribosomal protein L14	-0.872875	0.0263238			P00441	Superoxide dismutase [Cu-Zn]	0.618269	0.018737
		Q6DD88	Atlastin-3	-0.829538	0.0311236			P49757	Protein numb homolog	0.620191	0.0195377
		Q12905	Interleukin enhancer-binding factor 2	-0.823657	0.0401143			P07108-5	Isoform 5 of Acyl-CoA-binding protein	0.627577	0.0182392
		P60903	Protein S100-A10	-0.753306	0.00289564			P27144	Adenylate kinase 4, mitochondrial	0.628779	0.0405881
		P13987	CD59 glycoprotein	-0.697798	0.0381795			P19320-1	Vascular cell adhesion protein 1	0.63775	0.0217869
		P11476-1	Ras-related protein Rab-1A	-0.688516	0.0107329			P02790	Hemopexin	0.639531	0.0161961
		Q9Y6K5	2'-5'-oligoadenylate synthase 3	-0.685478	0.0363357			O00767	acyl-CoA desaturase	0.657198	0.0131728
		P02533	Keratin, type I cytoskeletal 14	-0.292181	0.0196093			Q9HAV0	Guanine nucleotide-binding protein subunit beta-4	0.68681	0.00945104
		P53801	pituitary tumor-transforming gene 1 protein-interacting protein	-0.275479	0.0215927			P55265-4	Isoform 4 of Double-stranded RNA-specific adenosine deaminase	0.690153	0.00828999
	Up-regulated	Q9UNF0	Protein kinase C and casein kinase substrate in neurons protein 2	0.0524079	0.0204487			P13674-2	Isoform 2 of Prolyl 4-hydroxylase subunit alpha-1	0.697073	0.00843685
		Q9Y5X1	Sorting nexin-9	0.407861	0.0391749			Q7Z7G0	Target of Nesh-SH3	0.700986	0.00846782
		P62158	Calmodulin	0.603963	0.0112516			Q05682-3	Isoform 3 of Caldesmon	0.705114	0.00761484
		Q01130	serine/arginine-rich splicing factor 2	0.606163	0.00110312			P28799	Granulins	0.70999	0.00737308
		P02452	Collagen alpha-1(I) chain	0.738768	0.0473902			Q9BVC6	Transmembrane protein 109	0.722466	0.00631222
		P62937	peptidyl-prolyl cis-trans isomerase A	0.791928	0.0254453			P07919	Cytochrome b-c1 complex subunit 6, mitochondrial	0.745987	0.00468923
		P46778	60S ribosomal protein L21	0.808341	0.0429132			O94826	Mitochondrial import receptor subunit TOM70	0.749544	0.00462744
		Q8N8S7	Protein enabled homolog	0.816375	0.0437172			Q92692-1	Nectin-2	0.766496	0.006102
		Q14192	Four and a half LIM domains protein 2	0.831047	0.0498258			Q13501-1	sequestosome-1	0.782118	0.000704229
		Q16718	NADH dehydrogenase [ubiquinone] 1 alpha subcomplex subunit 5	0.836983	0.0390545			P00736	Complement C1r subcomponent	0.841866	0.00139037
		P02461	Collagen alpha-1(III) chain	0.900979	0.0377492			Q14258	E3 ubiquitin/ISG15 ligase TRIM25	0.849154	0.00425665
		P32119	Peroxiredoxin-2	0.902329	0.0310242			P30519	Heme oxygenase 2	0.857446	0.00110231
		P31946	14-3-3 protein beta/alpha	0.992322	0.0143132			P05155-3	Isoform 3 of Plasma protease C1 inhibitor	0.860572	0.00106694
		P38117-2	Isoform 2 of Electron transfer flavoprotein subunit beta	1.04518	0.0219547			Q06787	fragile X mental retardation protein 1	0.872376	0.000919348
		P99999	cytochrome c	1.1492	0.04189			Q7Z2W4	zinc finger CCCH-type antiviral protein 1	0.878176	0.00426137
		P50570-1	Dynamin-2	1.15845	0.0226475			Q99988	Growth/differentiation factor 15	0.906891	0.0344796
		Q9BRA2	Thioredoxin domain-containing protein 17	1.16238	0.0380437			P04439	HLA class I histocompatibility antigen, A-3 alpha chain	0.913869	0.0263913
		P07954	fumarate hydratase, mitochondrial	1.19868	0.0262772			P52895	Aldo-keto reductase family 1 member C2	0.915974	0.00112379
		P07737	profilin-1	1.20545	0.0279072			Q15286	Ras-related protein Rab-35	0.916423	0.000495172
		P07910-2	Isoform C1 of Heterogeneous nuclear ribonucleoproteins C1/C2	1.24011	0.0200803			O00560-1	Syntenin-1	0.932886	0.000177612
		P07108-5	Isoform 5 of Acyl-CoA-binding protein	1.24456	0.0310803			O00560-2	Isoform 2 of Syntenin-1	0.951285	0.00029261
		P24534	Elongation factor 1-beta	1.27429	0.0261949			Q9NZ08-2	Isoform 2 of Endoplasmic reticulum aminopeptidase 1	0.970574	0.000210902
		O95865	N(G),N(G)-dimethylarginine dimethylaminohydrolase 2	1.29893	0.0116346			Q9BRR6-1	ADP-dependent glucokinase	1	0.040358
		P23528	Cofilin-1	1.30189	0.00578282			P30459	HLA class I histocompatibility antigen, A-74 alpha chain	1.02883	0.0219792
		P20908	Collagen alpha-1(V) chain	1.31756	0.00899597			P10321	HLA class I histocompatibility antigen, Cw-7 alpha chain	1.05221	5.88844e-05
		P31949	protein S100-A11	1.55108	0.00226834			P28838	cytosol aminopeptidase	1.06481	2.11482e-06
		P09936	Ubiquitin carboxyl-terminal hydrolase isozyme L1	1.61127	0.00371207			P16189	HLA class I histocompatibility antigen, A-31 alpha chain	1.08304	3.46193e-05
		P06703	protein S100-A6	1.70663	0.00130047			Q10567	AP-1 complex subunit beta-1	1.13062	1.53862e-05
		Q71DI3	histone H3.2	1.77372	0.000371282			P30443	HLA class I histocompatibility antigen, A-1 alpha chain	1.1393	1.32601e-05
		P29966	Myristoylated alanine-rich C-kinase substrate	1.84431	0.000121462			P29590	Protein PML	1.15821	0.000101805
		P20073-1	Annexin A7	1.9492	0.000538563			O75400	pre-mRNA-processing factor 40 homolog A	1.23201	2.36734e-06
		Q9Y5J7	Mitochondrial import inner membrane translocase subunit Tim9	1.9602	0.000698205			P09543-1	2',3'-cyclic-nucleotide 3'-phosphodiesterase	1.24695	1.72494e-06
		P30085-1	UMP-CMP kinase	2.01832	0.0256051			P19525	interferon-induced, double-stranded RNA-activated protein kinase	1.26169	2.47848e-06
		Q15428	splicing factor 3a subunit 2	2.14036	7.52911e-05			Q15041	ADP-ribosylation factor-like protein 6-interacting protein 1	1.30492	5.69176e-07
		O75400	pre-mRNA-processing factor 40 homolog A	2.79564	4.17e-07			Q8WWM7-3	Isoform 3 of Ataxin-2-like protein	1.31411	4.74811e-07
								O94919	endonuclease domain-containing 1 protein	1.33724	0.00743337
								Q9BQE5	apolipoprotein L2	1.36274	4.11859e-07
								P23497-4	Isoform Sp100-C of Nuclear autoantigen Sp-100	1.36344	1.64065e-07
								P01130	Low-density lipoprotein receptor	1.38816	3.47733e-08
								P30479	HLA class I histocompatibility antigen, B-41 alpha chain	1.45586	3.58504e-09
								Q8TCS8	Polyribonucleotide nucleotidyltransferase 1, mitochondrial	1.50927	2.24039e-08
								P61769	B2MG_HUMAN	1.5346	2.87746e-09
								P30504	HLA class I histocompatibility antigen, Cw-4 alpha chain	1.69284	7.65072e-11
								P23381	Tryptophan--tRNA ligase, cytoplasmic	1.7112	1.24346e-10
								Q01628	Interferon-induced transmembrane protein 3	1.73526	2.33733e-11
								P63173	60s ribosomal protein l38	1.8816	3.75477e-13
								P05362	Intercellular adhesion molecule 1	1.89465	0.000184757
								P01889	HLA class I histocompatibility antigen, B-7 alpha chain	1.97467	1.67422e-13
								Q460N5	poly [ADP-ribose] polymerase 14	2.05726	2.22045e-15
								P42224-1	Signal transducer and activator of transcription 1-alpha/beta	2.15762	5.37392e-11
								P29728	2'-5'-oligoadenylate synthase 2	2.53838	2.77452e-07
								P09914	interferon-induced protein with tetratricopeptide repeats 1	5.08256	3.20714e-10
								P20592	interferon-induced GTP-binding protein Mx2	5.59694	2.77496e-06
